# Supplementary material for: TAAR8 in the Brain: Implications for Dopaminergic Function, Neurogenesis, and Behavior
Source: Biomedicines. 2025 Jun 6;13(6):1391. doi: 10.3390/biomedicines13061391 (PMC12190788; doi:10.3390/biomedicines13061391)
Supplement: Supplementary file 1 [file biomedicines-13-01391-s001.zip]

Archive with 1 entries (1 files):
- biomedicines-3626843-supplementary.pdf
